# Supplementary material for: A new combination expands the range of the African araneid spider Singafrotypa (Araneae, Araneidae)
Source: Zookeys. 2012 Jul 11;(207):79–84. doi: 10.3897/zookeys.207.3522 (PMC3409686; doi:10.3897/zookeys.207.3522)
Supplement: XML Treatment for Singafrotypa subinermis [file zookeys.207.3522-treatment1.xml]

<!DOCTYPE tp:taxon-treatment
  PUBLIC "-//TaxonX//DTD Taxonomic Treatment Publishing DTD v0 20100105//EN" "tax-treatment-NSO.dtd">
<tp:taxon-treatment xmlns:tp="http://www.plazi.org/taxpub"><tp:treatment-meta><mixed-citation publication-type="journal"><person-group><name><surname>Šestáková</surname><given-names>Anna</given-names></name><name><surname>Omelko</surname><given-names>Mikhail M.</given-names></name></person-group><article-title>A new combination expands the range of the African araneid spider 
                    <italic>Singafrotypa</italic> (Araneae, Araneidae)
                </article-title><source>Zookeys</source><day>11</day><month>7</month><year>2012</year><volume>2012</volume><issue>207</issue><fpage>79</fpage><lpage>84</lpage><pub-id pub-id-type="doi">10.3897/zookeys.207.3522</pub-id></mixed-citation></tp:treatment-meta><tp:nomenclature><tp:taxon-name>
                            <tp:taxon-name-part taxon-name-part-type="genus">Singafrotypa</tp:taxon-name-part>
                            <tp:taxon-name-part taxon-name-part-type="species">subinermis</tp:taxon-name-part>
                        <object-id xmlns:xlink="http://www.w3.org/1999/xlink" xlink:type="simple">http://species-id.net/wiki/Singafrotypa_subinermis</object-id>
								</tp:taxon-name><tp:taxon-authority>(Di Caporiacco, 1940)</tp:taxon-authority><tp:taxon-status xmlns:xlink="http://www.w3.org/1999/xlink" xlink:type="simple">comb. n.</tp:taxon-status><xref ref-type="fig" rid="F1">Figs 1–5</xref><xref ref-type="fig" rid="F2">, 9, 13</xref><tp:nomenclature-citation-list><tp:nomenclature-citation><tp:taxon-name>Larinioides subinermis</tp:taxon-name><comment> Di Caporiacco 1940: 821, f. 28 (♀).</comment></tp:nomenclature-citation></tp:nomenclature-citation-list></tp:nomenclature><tp:treatment-sec sec-type="Material"><title>Material.</title><p>1♀ Syntype, Coll N°72, Mag. N°2581, Ethiopia, Lago Regina Margherita on island, 16.1,1938 (L. Di Capporiacco)</p><p><bold>Diagnosis.</bold> <italic><tp:taxon-name>Singafrotypa subinermis</tp:taxon-name></italic> can be recognized from other females of <italic><tp:taxon-name>Singafrotypa</tp:taxon-name></italic> by the relative proportion of the scapus to the epigynal base (ventral view) – tip of the scapus only slightly protruding over the base of the epigyne, and position of copulatory openings on the edge of the epigynal base (<xref ref-type="fig" rid="F2">Figs 6–9</xref>). Unlike <italic><tp:taxon-name>Singafrotypa okavango</tp:taxon-name></italic><!--PageBreak-->, it does not have a heart-shaped epigynal base and a long, distinctly wrinkled scapus (<xref ref-type="fig" rid="F2">Figs 8, 12</xref>). It differs from <italic><tp:taxon-name>Singafrotypa mandela</tp:taxon-name></italic> by the absence of stout macrosetae on the palpal tarsus and paturon, a conical palpal tarsus (<xref ref-type="bibr" rid="B4">Kuntner and Hormiga 2002</xref>), <!--PageBreak-->and in the shape of the epigynal base (<xref ref-type="fig" rid="F2">Figs 7, 11</xref>). The epigyne of <italic><tp:taxon-name>Singafrotypa subinermis</tp:taxon-name></italic> is the most similar to <italic><tp:taxon-name>Singafrotypa acanthopus</tp:taxon-name></italic> (<xref ref-type="fig" rid="F2">Figs 6, 10</xref>), but it differs from latter by having fewer wrinkles on the scapus with a round tip (triangular in <italic><tp:taxon-name>Singafrotypa acanthopus</tp:taxon-name></italic>), and the shallow depression of the median plate without protruding lateral lamellae (<xref ref-type="fig" rid="F2">Figs 9, 13</xref>).</p></tp:treatment-sec><tp:treatment-sec sec-type="Description"><title>Description.</title><p>Female. Total length 11.6. Carapace 4.2 long, 3.2 wide. Length of patella + tibia I 3.8. Carapace uniform red-brown, covered with small white hairs; cephalon protruding. Diameter of AME is 1.3 times larger than PME. Distance between AME 2 times longer than between PME. Chelicerae dark brown; 4 promarginal teeth, 3 retromarginal teeth. Sternum, brown, anteriorly in the middle with short, indistinct pale stripe; longer than wide (<xref ref-type="fig" rid="F1">Fig. 1</xref>). Abdomen elongated, yellowish with two longitudinal brown stripes (<xref ref-type="fig" rid="F1">Fig. 2</xref>), ventrally yellow, paler between epigastric furrow and spinnerets (<xref ref-type="fig" rid="F1">Fig. 1</xref>). Legs yellow. Palp normal, no conical tarsus (<xref ref-type="fig" rid="F1">Fig. 3</xref>). Femur I with 1 prolateral spine; 3 small, dorsal spines; no retrolateral spines.</p><p>Epigyne as in <xref ref-type="fig" rid="F1">Figs 4, 5</xref>, <xref ref-type="fig" rid="F2">9, 13</xref>. Epigyne well sclerotized, protruding, with well developed scapus; epigynal base as wide as long, narrowing anteriorly (dorsal view); basal lamella thin, poorly developed; median plate with shallow depression (under scapus); copulatory openings located anteriorly on the edge of the base; flexible scapus almost as long as epigynal base, indistinctly wrinkled with a round tip (<xref ref-type="fig" rid="F1">Figs 4</xref>, <xref ref-type="fig" rid="F2">9</xref>).</p><fig id="F1" position="float" orientation="portrait"><label>Figures 1–5.</label><caption><p>Female of <italic><tp:taxon-name>Singafrotypa subinermis</tp:taxon-name></italic>. <bold>1</bold> ventral <bold>2</bold> dorsal <bold>3</bold> pedipalp, retrolateral <bold>4</bold> epigyne, dorsal <bold>5</bold> ibid., posterior.</p></caption><graphic xmlns:xlink="http://www.w3.org/1999/xlink" xlink:href="ZooKeys-207-049-g001.jpg" position="float" orientation="portrait" xlink:type="simple"/></fig><fig id="F2" position="float" orientation="portrait"><label>Figures 6–13.</label><caption><p>Epigynes of <italic><tp:taxon-name>Singafrotypa</tp:taxon-name></italic>. <bold>6, 10</bold> <italic><tp:taxon-name>Singafrotypa acanthopus</tp:taxon-name></italic> <bold>7, 11</bold> <italic><tp:taxon-name>Singafrotypa mandela</tp:taxon-name></italic> <bold>8, 12</bold> <italic><tp:taxon-name>Singafrotypa okavango</tp:taxon-name></italic> <bold>9, 13</bold> <italic><tp:taxon-name>Singafrotypa subinermis</tp:taxon-name></italic> <bold>6–9</bold> epigyne, dorsal <bold>7–13</bold>, ibid., posterior (Figs <bold>6–8, 7–12</bold> redrawn with permission, after <xref ref-type="bibr" rid="B4">Kuntner and Hormiga 2002</xref>).</p></caption><graphic xmlns:xlink="http://www.w3.org/1999/xlink" xlink:href="ZooKeys-207-049-g002.jpg" position="float" orientation="portrait" xlink:type="simple"/></fig></tp:treatment-sec><tp:treatment-sec sec-type="Distribution"><title>Distribution.</title><p>Only known from the type locality, islands of Lake Abaya in Ethiopia (<xref ref-type="fig" rid="F3">Fig. 14</xref>). <italic><tp:taxon-name>Singafrotypa subinermis</tp:taxon-name></italic> is the easternmost species of the genus.<!--PageBreak--></p><fig id="F3" position="float" orientation="portrait"><label>Figure 14.</label><caption><p>Distribution of the species of <italic><tp:taxon-name>Singafrotypa</tp:taxon-name></italic> (after Kuntner &amp; Hormiga 2002 with additional locality of <italic><tp:taxon-name>Singafrotypa subinermis</tp:taxon-name></italic>). (<ext-link xmlns:xlink="http://www.w3.org/1999/xlink" ext-link-type="uri" xlink:href="http://upload.wikimedia.org/wikipedia/en/2/21/Africa_satellite_orthographic.jpg" xlink:type="simple">http://upload.wikimedia.org/wikipedia/en/2/21/Africa_satellite_orthographic.jpg</ext-link> ) ♦ <italic><tp:taxon-name>Singafrotypa acanthopus</tp:taxon-name></italic> ■ <italic><tp:taxon-name>Singafrotypa mandela</tp:taxon-name></italic> ● <italic><tp:taxon-name>Singafrotypa okavango</tp:taxon-name></italic> ★ <italic><tp:taxon-name>Singafrotypa subinermis</tp:taxon-name></italic>.</p></caption><graphic xmlns:xlink="http://www.w3.org/1999/xlink" xlink:href="ZooKeys-207-049-g003.jpg" position="float" orientation="portrait" xlink:type="simple"/></fig></tp:treatment-sec><ref-list><ref id="B4"><mixed-citation xmlns:xlink="http://www.w3.org/1999/xlink" xlink:type="simple"><person-group><name name-style="western"><surname>Kuntner</surname><given-names>M</given-names></name><name name-style="western"><surname>Hormiga</surname><given-names>G</given-names></name></person-group> (<year>2002</year>)<article-title> The African spider genus <italic>Singafrotypa</italic> (Araneae, Araneidae).</article-title><source>Journal of Arachnology </source><volume>30</volume>: <fpage>129</fpage>-<lpage>139</lpage>. doi: <ext-link ext-link-type="uri" xlink:href="http://dx.doi.org/10.1636/0161-8202(2002)030[0129:TASGSA]2.0.CO;2" xlink:type="simple">10.1636/0161-8202(2002)030[0129:TASGSA]2.0.CO;2</ext-link></mixed-citation></ref></ref-list></tp:taxon-treatment>
